# Supplementary material for: STAT1 signaling shields T cells from NK cell-mediated cytotoxicity
Source: Nat Commun. 2019 Feb 22;10:912. doi: 10.1038/s41467-019-08743-8 (PMC6385318; doi:10.1038/s41467-019-08743-8)
Supplement: Supplementary file 4 — Source Data [file 41467_2019_8743_MOESM4_ESM.xlsx]

## Sheet: Figure 5d
	Weeks post transfer
Figure 1a		WT (n=15)															Stat1-/- (n=15)
	0	100	100	100	100	100	100	100	100	100	100	100	100	100	100	100	100	100	100	100	100	100	100	100	100	100	100	100	100	100	100
	1	100.64	100.74	105.76	105.21	102.13	102.65	100.1	102.1	102.8	99.3	100.8	98.4	100.9	102.1	102.1	104.29	101.45	103.17	100.87	98.97	102.62	100.5	102	101.1	99.2	104.6	99.8	102.8	101.2	107
	2	96.22	103.03	91.81	92.45	90.71	90.72	87	86	88	92.2	84.7	84.6	82.9	90.1	92.2	105.41	102.68	100.26	104.56	102.67	107.61	101.7	103.8	101.6	98.9	104.2	102.3	101.9	102.2	109
	3	83.03	103.73	91.25	86.16	84.38	87.6	80.9	81.3	77.3	84.4	78	74.6	74	85.3	86.8	105.31	102.79	101.58	106.88	102.8	108.83	105	105	101.9	101.5	104.1	101.9	104.1	102.8	112
Figure 3b		WT (n=10)												Ifnar1-/-Ifngr1-/- (n=12)												Stat1-/- (n=10)
	0	100	100	100	100	100	100	100	100	100	100			100	100	100	100	100	100	100	100	100	100	100	100	100	100	100	100	100	100	100	100	100	100
	1	102.9	100.8	101.6	101.3	105.4	99.8	100.3	98.7	97.7	97.6			104.4	102.6	102.4	102.6	101.9	104.5	101.6	101.1	103.4	100.7	101.2	100.2	101.1	105.3	103.4	100.9	100.4	99.1	104	101.5	100.8	99.4
	2	83.1	89.5	86.9	101.8	103.6	85.5	90.5	93.9	88.8	97.5			105.3	101.5	106.9	102.7	102.1	106.6	101.1	102.3	104	103.5	103.2	99.4	101.6	109.9	107.3	103	103.4	101.9	105.1	104.5	103.9	100.8
	3	74.9	79.1	79.5	103.5	89.8	79.1	84.5	82.2	78.4	85.6			92	89.5	100.3	97.3	87	107.2	102.5	98.9	89.9	103.9	103.5	100.5	102.7	110	106.7	101.3	101.9	106.4	104.7	106.7	101.8	102.7
Figure 6b		WT (Isotype) n=9									Stat1-/- (Isotype) n=9									WT (anti-NK1.1) n=9									Stat1-/- (anti-NK1.1) n=9
	0	100	100	100	100	100	100	100	100	100	100	100	100	100	100	100	100	100	100	100	100	100	100	100	100	100	100	100	100	100	100	100	100	100	100	100	100
	1	100	100.8	99.7	101.5	103.8	96.7	102.5	102.4	106.4	99.7	106	100.4	102.2	105.6	106.1	100.7	104.4	100.9	98.7	100.8	98.1	102.9	106.3	100.5	101.2	98.1	100.3	98.6	97	101.4	98.8	101.5	108	100.8	101.2	100.9
	2	95.5	86.1	83.5	104.3	101.8	86.2	99.8	100.4	106.2	102.2	107	101.5	101.8	106.5	108.7	102.2	102.2	100.4	76.1	84.9	84.7	101.2	94.7	76.8	99.4	85.8	93.1	82.4	85.3	89.1	95.9	97.1	106.9	101.9	88.1	86
	3	87.9	81.4	81.2	105.1	94.7	83.4	84.3	96.2	89.4	103.7	108.5	104.6	105.4	107.6	110.9	104	103.7	102.7		74.2	77.8	99.4	86.9		86.8	75.8	84.5	87.5	85.7	85.9	89.3	100.8	91.4	99.7	83.6	81.3
